# Supplementary material for: Inhibition of Caspase 1 Reduces Blood Pressure, Cytotoxic NK Cells, and Inflammatory T-Helper 17 Cells in Placental Ischemic Rats
Source: Int J Mol Sci. 2024 Jan 10;25(2):863. doi: 10.3390/ijms25020863 (PMC10815407; doi:10.3390/ijms25020863)
Supplement: Supplementary file 1 [file ijms-25-00863-s001.zip]

Archive with 1 entries (1 files):
- ijms-2671693-supplementary.pdf
